# Supplementary material for: An Insight of RuBisCO Evolution through a Multilevel Approach
Source: Biomolecules. 2021 Nov 25;11(12):1761. doi: 10.3390/biom11121761 (PMC8698309; doi:10.3390/biom11121761)
Supplement: Supplementary file 1 [file biomolecules-11-01761-s001.zip]

Archive with 1 entries (1 files):
- biomolecules-1412441-supplementary.pdf
